# Supplementary material for: Nondestructive X-ray tomography of brain tissue ultrastructure
Source: Nat Methods. 2025 Nov 27;22(12):2631–8. doi: 10.1038/s41592-025-02891-0 (PMC12695642; doi:10.1038/s41592-025-02891-0)
Supplement: Supplementary file 8 — List of samples. [file 41592_2025_2891_MOESM8_ESM.csv]

sampleID	resinID	epoxyID	diameter_um	species	mouse_ID	specimen_ID	gender	age (w)	strain	background__transgenes_and_other_treatments
CX-1	B	Epon812	20.8	Mus musculus	BRAC3	Y024	male	11.4	C57Bl/6	wt
CX-2	B	Epon812	21.4	Mus musculus	BRAC3	Y024	male	11.4	C57Bl/6	wt
EPL-1	A	EMbed812	22.5	Mus musculus	ASAK1.2h	C319	male	13.2	C57Bl/6	MOR174_GFP/+ M72_YFP/+
EPL-2	A	EMbed812	22.2	Mus musculus	ASAK1.2h	C319	male	13.2	C57Bl/6	MOR174_GFP/+ M72_YFP/+
EPL-3	A	EMbed812	22.8	Mus musculus	ASAK1.2h	C319	male	13.2	C57Bl/6	MOR174_GFP/+ M72_YFP/+
EPL-5	A	EMbed812	22.1	Mus musculus	ASAK1.2h	C319	male	13.2	C57Bl/6	MOR174_GFP/+ M72_YFP/+
EPL-6	A	EMbed812	10.5	Mus musculus	ASAK1.2h	C319	male	13.2	C57Bl/6	MOR174_GFP/+ M72_YFP/+
EPL-8	A	EMbed812	23.6	Mus musculus	ASAK1.2h	C319	male	13.2	C57Bl/6	MOR174_GFP/+ M72_YFP/+
GLOM-F	A	EMbed812	20	Mus musculus	ASAK1.2h	C319	male	13.2	C57Bl/6	MOR174_GFP/+ M72_YFP/+
RAD-3	A	EMbed812	20.4	Mus musculus	ASAU7.2c	C556	male	9.0	C57Bl/6	MOR23_GFP/+
M1_1	C	EMbed812	10.76	Mus musculus	M1	M1_1	female	6.0	CD-1	wt. perfused 4hr after i.v. injection of 16mBq of 177Lu-DOTA-p48.
M1_2	C	EMbed812	10.93	Mus musculus	M1	M1_2	female	6.0	CD-1	wt. perfused 4hr after i.v. injection of 16mBq of 177Lu-DOTA-p48.
v332_2dot	D	TPTE	10.44	Mus musculus	ASBC18.4b	Y332	male	16.0	C57Bl/6	TbetCre GCaMP6f/GCaMP6f MOR174_GFP/MOR174_GFP
v357_1dot	E	TGPAP	10.68	Mus musculus	ASBC18.5a	Y357	male	13.6	C57Bl/6	TbetCre GCaMP6f/GCaMP6f MOR174_GFP/MOR174_GFP
v357_30mu	E	TGPAP	30	Mus musculus	ASBC18.5a	Y357	male	13.6	C57Bl/6	TbetCre GCaMP6f/GCaMP6f MOR174_GFP/MOR174_GFP
v357_3dot	E	TGPAP	10.52	Mus musculus	ASBC18.5a	Y357	male	13.6	C57Bl/6	TbetCre GCaMP6f/GCaMP6f MOR174_GFP/MOR174_GFP
v359_1dot	C	EMbed812	10.25	Mus musculus	ASBC18.5a	Y359	male	13.6	C57Bl/6	TbetCre GCaMP6f/GCaMP6f MOR174_GFP/MOR174_GFP
